# Supplementary material for: E-cigarette specialty retailers: Data to assess the association between retail environment and student e-cigarette use
Source: Data Brief. 2017 Jan 7;11:32–8. doi: 10.1016/j.dib.2016.12.022 (PMC5247279; doi:10.1016/j.dib.2016.12.022)
Supplement: Supplementary file 2 — Supplementary material [file mmc2.xlsx]

## Sheet: Sheet1
ID	Type	Latitude	Longitude
1	VapeStore	33.57	-117.707
2	VapeStore	33.8478	-117.979
3	VapeStore	33.8513	-117.792
4	VapeStore	33.8176	-117.976
5	VapeStore	33.8597	-117.791
6	VapeStore	33.8493	-117.959
7	VapeStore	33.7969	-117.941
8	VapeStore	33.838	-117.959
9	VapeStore	33.8132	-117.906
10	VapeStore	33.8281	-117.959
11	VapeStore	33.8032	-117.94
12	VapeStore	33.8415	-117.942
13	VapeStore	33.8594	-117.918
14	VapeStore	33.8513	-117.856
15	VapeStore	33.8325	-117.954
16	VapeStore	33.803	-117.962
17	VapeStore	33.8172	-117.976
18	VapeStore	33.8611	-117.85
19	VapeStore	33.8318	-117.996
20	VapeStore	33.8327	-117.927
21	VapeStore	33.8197	-117.941
22	VapeStore	33.8321	-117.998
23	VapeStore	33.9107	-117.889
24	VapeStore	33.9128	-117.902
25	VapeStore	33.9142	-117.894
26	VapeStore	33.9188	-117.882
27	VapeStore	33.8588	-117.999
28	VapeStore	33.8382	-117.994
29	VapeStore	33.873	-117.998
30	VapeStore	33.8588	-118.027
31	VapeStore	33.6417	-117.918
32	VapeStore	33.628	-117.909
33	VapeStore	33.6704	-117.921
34	VapeStore	33.6801	-117.894
35	VapeStore	33.6433	-117.931
36	VapeStore	33.6734	-117.92
37	VapeStore	33.6552	-117.919
38	VapeStore	33.6398	-117.92
39	VapeStore	33.6326	-117.915
40	VapeStore	33.6815	-117.886
41	VapeStore	33.64	-117.92
42	VapeStore	33.6388	-117.921
43	VapeStore	33.679	-117.91
44	VapeStore	33.8118	-118.049
45	VapeStore	33.8318	-118.023
46	VapeStore	33.8282	-118.028
47	VapeStore	33.832	-118.039
48	VapeStore	33.8178	-118.06
49	VapeStore	33.4667	-117.7
50	VapeStore	33.4648	-117.707
51	VapeStore	33.7161	-117.964
52	VapeStore	33.7144	-117.928
53	VapeStore	33.7231	-117.955
54	VapeStore	33.7099	-117.955
55	VapeStore	33.86	-117.924
56	VapeStore	33.8711	-117.907
57	VapeStore	33.8743	-117.888
58	VapeStore	33.8892	-117.871
59	VapeStore	33.8701	-117.924
60	VapeStore	33.865	-117.89
61	VapeStore	33.8645	-117.907
62	VapeStore	33.7746	-117.963
63	VapeStore	33.774	-117.96
64	VapeStore	33.7597	-117.931
65	VapeStore	33.7908	-117.971
66	VapeStore	33.781	-118.011
67	VapeStore	33.7742	-117.942
68	VapeStore	33.7671	-117.973
69	VapeStore	33.7601	-117.955
70	VapeStore	33.7871	-117.959
71	VapeStore	33.7744	-117.922
72	VapeStore	33.7758	-117.918
73	VapeStore	33.7945	-118.011
74	VapeStore	33.8027	-117.976
75	VapeStore	33.7595	-117.943
76	VapeStore	33.7769	-118.002
77	VapeStore	33.7757	-117.901
78	VapeStore	33.7093	-117.996
79	VapeStore	33.7155	-118.01
80	VapeStore	33.7186	-117.991
81	VapeStore	33.658	-118.001
82	VapeStore	33.6576	-118.002
83	VapeStore	33.685	-117.989
84	VapeStore	33.7153	-118.025
85	VapeStore	33.7133	-118.065
86	VapeStore	33.7238	-118.042
87	VapeStore	33.6803	-117.954
88	VapeStore	33.7005	-117.989
89	VapeStore	33.7164	-118
90	VapeStore	33.6616	-117.999
91	VapeStore	33.6604	-117.999
92	VapeStore	33.7131	-117.78
93	VapeStore	33.6944	-117.86
94	VapeStore	33.6795	-117.856
95	VapeStore	33.7091	-117.78
96	VapeStore	33.677	-117.856
97	VapeStore	33.6512	-117.747
98	VapeStore	33.6654	-117.747
99	VapeStore	33.6918	-117.84
100	VapeStore	33.6912	-117.857
101	VapeStore	33.9246	-117.93
102	VapeStore	33.9154	-117.97
103	VapeStore	33.9394	-117.97
104	VapeStore	33.9174	-117.96
105	VapeStore	33.9391	-117.939
106	VapeStore	33.5278	-117.77
107	VapeStore	33.6022	-117.692
108	VapeStore	33.6287	-117.724
109	VapeStore	33.5937	-117.698
110	VapeStore	33.6138	-117.708
111	VapeStore	33.6183	-117.703
112	VapeStore	33.6545	-117.701
113	VapeStore	33.631	-117.718
114	VapeStore	33.6215	-117.701
115	VapeStore	33.6165	-117.708
116	VapeStore	33.6164	-117.706
117	VapeStore	33.6296	-117.704
118	VapeStore	33.6484	-117.687
119	VapeStore	33.6236	-117.697
120	VapeStore	33.5633	-117.658
121	VapeStore	33.6168	-117.681
122	VapeStore	33.6256	-117.927
123	VapeStore	33.6117	-117.929
124	VapeStore	33.6256	-117.948
125	VapeStore	33.616	-117.93
126	VapeStore	33.8042	-117.867
127	VapeStore	33.8091	-117.838
128	VapeStore	33.8248	-117.861
129	VapeStore	33.809	-117.862
130	VapeStore	33.7777	-117.867
131	VapeStore	33.7878	-117.82
132	VapeStore	33.7881	-117.854
133	VapeStore	33.7955	-117.773
134	VapeStore	33.7824	-117.89
135	VapeStore	33.7878	-117.82
136	VapeStore	33.8692	-117.873
137	VapeStore	33.8951	-117.872
138	VapeStore	33.8729	-117.87
139	VapeStore	33.6361	-117.609
140	VapeStore	33.4579	-117.649
141	VapeStore	33.4251	-117.616
142	VapeStore	33.426	-117.611
143	VapeStore	33.5089	-117.66
144	VapeStore	33.6992	-117.916
145	VapeStore	33.7489	-117.918
146	VapeStore	33.7479	-117.866
147	VapeStore	33.7	-117.887
148	VapeStore	33.7	-117.91
149	VapeStore	33.711	-117.92
150	VapeStore	33.7273	-117.9
151	VapeStore	33.7739	-117.865
152	VapeStore	33.7655	-117.836
153	VapeStore	33.7481	-117.87
154	VapeStore	33.76	-117.841
155	VapeStore	33.7033	-117.919
156	VapeStore	33.7049	-117.853
157	VapeStore	33.803	-118.01
158	VapeStore	33.742	-117.819
159	VapeStore	33.7384	-117.825
160	VapeStore	33.7213	-117.827
161	VapeStore	33.7369	-117.825
162	VapeStore	33.7213	-117.827
163	VapeStore	33.7379	-117.989
164	VapeStore	33.7591	-118.027
165	VapeStore	33.7593	-117.995
166	VapeStore	33.7354	-117.955
167	VapeStore	33.755	-117.989
168	VapeStore	33.7586	-118.016
169	VapeStore	33.7682	-118.007
170	VapeStore	33.7513	-117.955
171	VapeStore	33.7734	-118.008
172	VapeStore	33.7449	-117.957
173	VapeStore	33.7741	-118.022
174	School	33.7568	-117.872
175	School	33.7489	-117.906
176	School	33.7626	-117.885
177	School	33.6801	-117.878
178	School	33.4771	-117.588
179	School	33.5529	-117.638
180	School	33.6228	-117.615
181	School	33.5703	-117.655
182	School	33.4872	-117.68
183	School	33.5395	-117.687
184	School	33.3993	-117.599
185	School	33.5998	-117.65
186	School	33.5807	-117.713
187	School	33.47	-117.622
188	School	33.5814	-117.734
189	School	33.5888	-117.629
190	School	33.7061	-117.976
191	School	33.6807	-117.969
192	School	33.7107	-117.944
193	School	33.6688	-118.006
194	School	33.9151	-117.953
195	School	33.9318	-117.938
196	School	33.7103	-118.03
197	School	33.7206	-118.02
198	School	33.7065	-118.011
199	School	33.7261	-117.971
200	School	33.7903	-117.867
201	School	33.8037	-117.844
202	School	33.8591	-117.871
203	School	33.8917	-117.824
204	School	33.7636	-117.852
205	School	33.7336	-117.87
206	School	33.7272	-117.896
207	School	33.7107	-117.898
208	School	33.7054	-117.876
209	School	33.7426	-117.849
210	School	33.7469	-118.02
211	School	33.7631	-118.016
212	School	33.7566	-117.981
213	School	33.7331	-117.805
214	School	33.7511	-117.82
215	School	33.726	-117.825
216	School	33.8056	-118.076
217	School	33.8103	-118.062
218	School	33.5489	-117.764
219	School	33.665	-117.965
220	School	33.7702	-117.806
221	School	33.7517	-117.775
222	School	33.8179	-117.947
223	School	33.7861	-117.827
224	School	33.8179	-117.947
225	School	33.8238	-118.042
226	School	33.6355	-117.876
227	School	33.671	-117.908
228	School	33.7516	-117.903
229	School	33.597	-117.667
230	School	33.7541	-117.868
231	School	33.7883	-117.975
232	School	33.5047	-117.663
233	School	33.7953	-117.801
234	School	33.8411	-117.959
235	School	33.8197	-117.985
236	School	33.8246	-118.014
237	School	33.8327	-117.883
238	School	33.8448	-117.894
239	School	33.8442	-118.037
240	School	33.818	-117.933
241	School	33.8242	-118.056
242	School	33.925	-117.896
243	School	33.8727	-117.896
244	School	33.8629	-117.945
245	School	33.8927	-117.952
246	School	33.783	-117.984
247	School	33.7636	-117.957
248	School	33.7837	-118.02
249	School	33.7868	-117.919
250	School	33.7523	-117.945
251	School	33.7814	-117.943
252	School	33.7671	-117.907
253	School	33.7959	-117.944
254	School	33.7413	-117.959
255	School	33.7382	-117.931
256	School	33.6881	-117.926
257	School	33.6184	-117.916
258	School	33.8574	-117.766
259	School	33.9011	-117.864
260	School	33.8759	-117.865
261	School	33.8841	-117.79
262	School	33.5975	-117.667
263	School	33.6159	-117.691
264	School	33.6331	-117.697
265	School	33.6449	-117.588
266	School	33.6902	-117.763
267	School	33.6624	-117.808
268	School	33.6929	-117.79
269	School	33.6853	-117.796
270	School	33.7156	-117.768
271	School	33.8589	-118.013
272	School	33.8214	-117.819
273	School	33.6682	-117.81
274	School	33.8477	-118.011
275	School	33.8196	-118.028
276	School	33.8332	-117.924
277	School	33.8179	-117.947
278	School	33.8254	-117.885
279	School	33.843	-118.037
280	School	33.8106	-117.944
281	School	33.8176	-117.972
282	School	33.8344	-117.968
283	School	33.8257	-118.002
284	School	33.9332	-117.872
285	School	33.5018	-117.623
286	School	33.5425	-117.673
287	School	33.5614	-117.721
288	School	33.5859	-117.613
289	School	33.4398	-117.618
290	School	33.4786	-117.698
291	School	33.8796	-117.89
292	School	33.8609	-117.979
293	School	33.874	-117.922
294	School	33.9355	-117.957
295	School	33.8798	-117.89
296	School	33.928	-117.924
297	School	33.8828	-117.954
298	School	33.7595	-117.963
299	School	33.7779	-117.936
300	School	33.7378	-117.948
301	School	33.7227	-117.928
302	School	33.781	-118.013
303	School	33.7966	-117.984
304	School	33.7671	-117.914
305	School	33.7148	-118
306	School	33.7127	-118
307	School	33.6551	-117.971
308	School	33.7044	-117.963
309	School	33.6784	-118.002
310	School	33.7308	-118.024
311	School	33.7545	-118.007
312	School	33.6806	-117.928
313	School	33.6534	-117.89
314	School	33.66	-117.934
315	School	33.6533	-117.89
316	School	33.6239	-117.913
317	School	33.8479	-117.79
318	School	33.7962	-117.849
319	School	33.8178	-117.818
320	School	33.8992	-117.787
321	School	33.8682	-117.804
322	School	33.8711	-117.805
323	School	33.892	-117.856
324	School	33.876	-117.869
325	School	33.759	-117.878
326	School	33.7001	-117.898
327	School	33.7235	-117.908
328	School	33.7302	-117.85
329	School	33.76	-117.888
330	School	33.7091	-117.877
331	School	33.7444	-117.875
332	School	33.7237	-117.901
333	School	33.6358	-117.689
334	School	33.5943	-117.701
335	School	33.6531	-117.651
336	School	33.6209	-117.683
337	School	33.5994	-117.672
338	School	33.7187	-117.781
339	School	33.7659	-117.799
340	School	33.7351	-117.817
341	School	33.6878	-117.817
342	School	33.7015	-117.783
343	School	33.6779	-117.806
344	School	33.7293	-117.751
345	School	33.6506	-117.822
346	School	33.7619	-117.902
347	School	33.8814	-117.89
348	School	33.7742	-117.936
349	School	33.542	-117.778
350	School	33.7914	-117.813
351	School	33.8104	-118.069
352	School	33.7631	-117.956
353	School	33.8159	-118.063
354	School	33.9315	-117.873
355	School	33.7088	-117.962
356	School	33.8682	-117.838
357	School	33.7185	-117.867
358	School	33.7345	-117.894
359	School	33.6214	-117.683
360	School	33.6722	-117.881
361	School	33.4768	-117.672
362	School	33.7861	-117.827
363	School	33.8476	-117.79
364	School	33.9013	-117.864
365	School	33.6878	-117.817
366	School	33.4744	-117.685
367	School	33.7974	-117.855
368	School	33.7538	-117.87
369	School	33.7914	-117.936
370	School	33.9038	-117.852
371	School	33.7165	-117.868
372	School	33.6287	-117.659
373	School	33.8842	-117.984
374	School	33.5686	-117.719
375	School	33.8853	-117.962
376	School	33.9013	-117.914
377	School	33.7832	-117.818
378	School	33.8871	-117.759
379	School	33.7525	-117.87
380	School	33.7657	-117.882
381	School	33.6318	-117.827
382	School	33.6919	-117.807
383	School	33.5545	-117.721
384	School	33.7398	-117.758
385	School	33.5073	-117.665
386	School	33.7152	-117.832
